# Supplementary material for: High-Throughput Proteomic Profiling of Nipple Aspirate Fluid from Breast Cancer Patients Compared with Non-Cancer Controls: A Step Closer to Clinical Feasibility
Source: J Clin Med. 2021 May 21;10(11):2243. doi: 10.3390/jcm10112243 (PMC8196703; doi:10.3390/jcm10112243)
Supplement: Supplementary file 1 [file jcm-10-02243-s001.zip]

Archive with 5 entries (5 files):
- Supplementary data/Supplementary Table S1.xlsx
- Supplementary data/Supplementary Table S2.xlsx
- Supplementary data/Supplementary Table S3.xlsx
- Supplementary data/Supplementary Table S4.xlsx
- Supplementary data/Supplementary Figures.docx
