# Supplementary material for: High-Throughput Proteomic Profiling of Nipple Aspirate Fluid from Breast Cancer Patients Compared with Non-Cancer Controls: A Step Closer to Clinical Feasibility
Source: J Clin Med. 2021 May 21;10(11):2243. doi: 10.3390/jcm10112243 (PMC8196703; doi:10.3390/jcm10112243)
Supplement: Supplementary file 1 [file jcm-10-02243-s001.zip › Supplementary data/Supplementary Table S1.xlsx]

## Sheet: Supplementary Table S1a
Supplementary Table S1a: Significantly differential proteins between healthy and disease bilateral samples (p<0.05)
Accession	Gene	Protein name	Log2(Fold Change)	P-value
O00391	QSOX1	quiescin sulfhydryl oxidase 1	0.951837	0.000378578
P00450	CP	ceruloplasmin	-0.323672	0.0188297
P00747	PLG	plasminogen	-0.938864	0.0116474
P00750	PLAT	plasminogen activator, tissue type	0.783886	0.0088894
P01861	IGHG4	Immunoglobulin heavy constant gamma 4	-0.787819	0.0357094
P02675	FGB	fibrinogen beta chain	-0.894848	0.0427934
P02679	FGG	fibrinogen gamma chain	-0.666596	0.0485802
P02753	RBP4	retinol binding protein 4	-1.10735	0.0338982
P04003	C4BPA	complement component 4 binding protein alpha	-1.01562	0.00305868
P04196	HRG	histidine rich glycoprotein	-0.671261	0.0130825
P05090	APOD	apolipoprotein D	0.418036	0.0488118
P07357	C8A	complement C8 alpha chain	-1.0435	0.0391867
P12821	ACE	angiotensin I converting enzyme	0.379805	0.00877268
P13473	LAMP2	lysosomal associated membrane protein 2	0.737055	0.0489877
P15941	MUC1	mucin 1, cell surface associated	0.904437	0.0481801
P20933	AGA	aspartylglucosaminidase	0.542453	0.0182281
P25311	AZGP1	alpha-2-glycoprotein 1, zinc-binding	0.58961	0.00938856
P62979	RPS27A	ribosomal protein S27a	0.526991	0.023681
P98164	LRP2	LDL receptor related protein 2	0.7905	0.0464782
Q12805	EFEMP1	EGF containing fibulin extracellular matrix protein 1	-0.785147	0.0269473
Q14508	WFDC2	WAP four-disulfide core domain protein 2	0.694767	0.0182872
Q6W4X9	MUC6	Mucin-6	1.27928	0.0379994

## Sheet: Supplementary Table S1b
Supplementary Table S1b: Significantly differential proteins between disease samples and all non-cancer subject samples (p<0.05).
Accession	Gene	Protein name	Log2(Fold Change)	P-value
P00738	HP	haptoglobin	1.56095	5.11325e-05
P00747	PLG	plasminogen	1.15425	0.0198038
P00751	CFB	complement factor B	0.914912	0.0289945
P01019	AGT	angiotensinogen	1.44578	0.00614224
P01042	KNG1	kininogen 1	1.72372	0.000362219
P01833	PIGR	polymeric immunoglobulin receptor	-0.791963	0.0464843
P01860	IGHG3	Immunoglobulin heavy constant gamma 3	1.13413	0.0138661
P01876	IGHA1	Immunoglobulin heavy constant alpha 1	-0.826205	0.0444117
P02679	FGG	fibrinogen gamma chain	1.08076	0.00890608
P02748	C9	complement C9	1.16979	0.0221092
P02750	LRG1	leucine rich alpha-2-glycoprotein 1	1.19977	0.0396162
P02787	TF	transferrin	1.29163	0.000951416
P04004	VTN	vitronectin	1.144	0.042949
P05156	CFI	complement factor I	0.892927	0.0488584
P06396	GSN	gelsolin	0.914122	0.0309102
P07357	C8A	complement C8 alpha chain	1.05477	0.0100251
P08185	SERPINA6	serpin family A member 6	1.20674	0.0422271
P13796	LCP1	lymphocyte cytosolic protein 1	1.30953	0.0101031
P43652	AFM	afamin	1.38747	0.00834449
P49788	RARRES1	retinoic acid receptor responder 1	1.49081	0.00965811
P61916	NPC2	NPC intracellular cholesterol transporter 2	0.987544	0.0192751
P62805	H4C1	Histone H4	0.995725	0.0228294
Q08380	LGALS3BP	Galectin-3-binding protein	1.11014	0.0445057
Q13231	CHIT1	Chitotriosidase-1	1.45853	0.00759336
