# Supplementary material for: High-Throughput Proteomic Profiling of Nipple Aspirate Fluid from Breast Cancer Patients Compared with Non-Cancer Controls: A Step Closer to Clinical Feasibility
Source: J Clin Med. 2021 May 21;10(11):2243. doi: 10.3390/jcm10112243 (PMC8196703; doi:10.3390/jcm10112243)
Supplement: Supplementary file 1 [file jcm-10-02243-s001.zip › Supplementary data/Supplementary Table S2.xlsx]

## Sheet: Supplementary Table S2
Supplementary Table S2: Significantly differential proteins between NC and BC samples (p<0.05)
Accession	Gene	Protein name	Log2(Fold Change)	P-value
P02748	C9	complement C9	1.664	0
Q12805	EFEMP1	EGF containing fibulin extracellular matrix protein 1	1.575	0.014
P55259	GP2	glycoprotein 2	1.526	0
P07357	C8A	complement C8 alpha chain	1.499	0
P01042	KNG1	kininogen 1	1.447	0.007
P00747	PLG	plasminogen	1.44	0.011
P02787	TF	transferrin	1.44	0.003
Q13231	CHIT1	chitinase 1	1.401	0.002
P0DOX5	N/A	Immunoglobulin gamma-1 heavy chain	1.352	0.013
P00738	HP	haptoglobin	1.339	0
P13796	LCP1	lymphocyte cytosolic protein 1	1.339	0.002
P02679	FGG	fibrinogen gamma chain	1.334	0
P05164	MPO	myeloperoxidase	1.322	0.014
P04003	C4BPA	complement component 4 binding protein alpha	1.308	0.014
A0A0C4DH38	IGHV5-51	Immunoglobulin heavy variable 5-51	1.304	0.039
P08185	SERPINA6	serpin family A member 6	1.295	0.005
P01023	A2M	alpha-2-macroglobulin	1.26	0.047
P00751	CFB	complement factor B	1.157	0.001
P01024	C3	complement C3	1.15	0.015
P01019	AGT	Angiotensinogen	1.069	0.047
P02675	FGB	fibrinogen beta chain	1.061	0.002
P08174	CD55	CD55 molecule (Cromer blood group)	1.031	0.046
Q6UX06	OLFM4	olfactomedin 4	0.981	0.022
P04217	A1BG	alpha-1-B glycoprotein	0.862	0.013
P01860	IGHG3	Immunoglobulin heavy constant gamma 3	0.816	0.047
P62805	H4C1	Histone H4	0.734	0.029
P03973	SLPI	secretory leukocyte peptidase inhibitor	-0.679	0.047
P10909	CLU	clusterin	-0.754	0.033
P21926	CD9	CD9 molecule	-0.917	0.042
P01876	IGHA1	Immunoglobulin heavy constant alpha 1	-0.961	0.003
P15941	MUC1	mucin 1, cell surface associated	-0.969	0.006
P13987	CD59	CD59 molecule (CD59 blood group)	-1.041	0.002
Q08431	MFGE8	milk fat globule EGF and factor V/VIII domain containing	-1.044	0.038
Q02487	DSC2	desmocollin 2	-1.064	0.005
P31151	S100A7	S100 calcium binding protein A7	-1.116	0.02
Q92485	SMPDL3B	sphingomyelin phosphodiesterase acid like 3B	-1.183	0.006
P15291	B4GALT1	beta-1,4-galactosyltransferase 1	-1.201	0.027
P01833	PIGR	polymeric immunoglobulin receptor	-1.26	0.001
P01772	IGHV3-33	Immunoglobulin heavy variable 3-33	-1.549	0.048
P49327	FASN	Fatty acid synthase	-1.682	0.016
