# Supplementary material for: High-Throughput Proteomic Profiling of Nipple Aspirate Fluid from Breast Cancer Patients Compared with Non-Cancer Controls: A Step Closer to Clinical Feasibility
Source: J Clin Med. 2021 May 21;10(11):2243. doi: 10.3390/jcm10112243 (PMC8196703; doi:10.3390/jcm10112243)
Supplement: Supplementary file 1 [file jcm-10-02243-s001.zip › Supplementary data/Supplementary Table S3.xlsx]

## Sheet: Sheet1
Supplementary Table S3a: GO enrichment analysis of up regulated proteins in BC NAF
Analysis: Molecular function
Molecular function	No. of proteins	Percentage of proteins	Fold enrichment	P-value (Hypergeometric test)	Bonferroni method	BH method	Q-value (Storey-Tibshirani method)	Proteins mapped (from input data set)
Complement activity	6	16.6667	107.998	1.44556e-11	3.23806e-09	3.23806e-09	2.13719e-08	complement C9; complement C8 alpha chain; complement factor B; complement component 4 binding protein alpha; complement C3; CD55 molecule;
Protease inhibitor activity	2	5.55556	10.7616	0.0149514	1	1	1	kininogen 1; alpha-2-macroglobulin;
Analysis: Biological process
Biological process	No. of proteins	Percentage of proteins	Fold enrichment	P-value (Hypergeometric test)	Bonferroni method	BH method	Q-value (Storey-Tibshirani method)	Proteins mapped (from input data set)
Immune response	7	19.4444	6.12518	0.000118167	0.0210337	0.0210337	0.142514	haptoglobin; complement C9; complement C8 alpha chain; complement factor B; complement component 4 binding protein alpha; complement C3; CD55 molecule;
Supplementary Table S3b: GO enrichment analysis of downregulated proteins in BC NAF
Analysis: Molecular function
Molecular function	No. of proteins	Percentage of proteins	Fold enrichment	P-value (Hypergeometric test)	Bonferroni method	BH method	Q-value (Storey-Tibshirani method)	Proteins mapped (from input data set)
Complement activity	1	8.33333	54.4181	0.0183868	1	1	1	clusterin;
Cell adhesion molecule activity	2	16.6667	8.52058	0.0222937	1	1	1	desmocollin 2; milk fat globule EGF and factor V/VIII domain containing
Receptor activity	2	16.6667	8.40257	0.0228832	1	1	1	polymeric immunoglobulin receptor; CD59 molecule;
Galactosyltransferase activity	1	8.33333	40.1013	0.024878	1	1	1	beta-1,4-galactosyltransferase 1;
Analysis: Biological process
Biological process	No. of proteins	Percentage of proteins	Fold enrichment	P-value (Hypergeometric test)	Bonferroni method	BH method	Q-value (Storey-Tibshirani method)	Proteins mapped (from input data set)
Immune response	5	41.6667	13.1256	2.09664e-05	0.00373201	0.00373201	0.0247377	polymeric immunoglobulin receptor; CD59 molecule; mucin-1; clusterin; CD9 molecule;
