# Supplementary material for: High-Throughput Proteomic Profiling of Nipple Aspirate Fluid from Breast Cancer Patients Compared with Non-Cancer Controls: A Step Closer to Clinical Feasibility
Source: J Clin Med. 2021 May 21;10(11):2243. doi: 10.3390/jcm10112243 (PMC8196703; doi:10.3390/jcm10112243)
Supplement: Supplementary file 1 [file jcm-10-02243-s001.zip › Supplementary data/Supplementary Table S4.xlsx]

## Sheet: S4
Supplementary Table S4: Enriched Reactome pathways of the proteins identified as differentially abundant in BC NAF
Pathway identifier	Pathway name	# of protein entries found in the pathway	# of total protein entries that belong to the pathway	Reactome pvalue	FDR	Accession number of the proteins found in the pathway	Protien names found in the pathway
R-HSA-168249	Innate Immune System	22	1187	3.92519e-12	1.0598e-09	P03973;P04217;P13987;P15941;P00738;P08174;P02748;P31151;Q6UX06;P01833;P15291;P02679;P05164;P02675;P00751;P01772;P01860;P01024;P04003;P10909;P07357;Q13231	secretory leukocyte peptidase inhibitor;alpha-1-B glycoprotein; CD59 molecule;P15941;haptoglobin;CD55 molecule;complement C9;S100 calcium binding protein A7;olfactomedin 4;polymeric immunoglobulin receptor;beta-1,4-galactosyltransferase 1; fibrinogen gamma chain cytosolic protein 1; myeloperoxidase;fibrinogen beta chain;complement factor B;Immunoglobulin heavy variable 3-33;Immunoglobulin heavy c…
R-HSA-977606	Regulation of Complement cascade	10	135	3.22152e-11	4.34906e-09	P08174;P02748;P13987;P00751;P01860;P01772;P01024;P04003;P10909;P07357	CD55 molecule;complement C9; CD59 molecule;complement factor B;Immunoglobulin heavy constant gamma 3;Immunoglobulin heavy variable 3-33;complement C3;complement component 4 binding protein alpha;clusterin;complement C8 alpha chain
R-HSA-166658	Complement cascade	10	146	6.86696e-11	6.18027e-09	P08174;P02748;P13987;P00751;P01860;P01772;P01024;P04003;P10909;P07357	CD55 molecule;complement C9; CD59 molecule;complement factor B;Immunoglobulin heavy constant gamma 3;Immunoglobulin heavy variable 3-33;complement C3;complement component 4 binding protein alpha;clusterin;complement C8 alpha chain
R-HSA-114608	Platelet degranulation	9	128	5.50629e-10	3.68922e-08	P01042;P00747;P04217;P21926;P02679;P02787;P02675;P01023;P10909	kininogen 1;plasminogen;alpha-1-B glycoprotein;CD9 molecule; fibrinogen gamma chain cytosolic protein 1;transferrin;fibrinogen beta chain;alpha-2-macroglobulin;clusterin
R-HSA-76005	Response to elevated platelet cytosolic Ca2+	9	133	7.67891e-10	4.14661e-08	P01042;P00747;P04217;P21926;P02679;P02787;P02675;P01023;P10909	kininogen 1;plasminogen;alpha-1-B glycoprotein;CD9 molecule; fibrinogen gamma chain cytosolic protein 1;transferrin;fibrinogen beta chain;alpha-2-macroglobulin;clusterin
R-HSA-6798695	Neutrophil degranulation	12	480	5.54e-08	2.493e-06	P03973;P00738;P04217;P08174;P31151;Q6UX06;P13987;P01833;P15291;P05164;P01024;Q13231	secretory leukocyte peptidase inhibitor;haptoglobin;alpha-1-B glycoprotein;CD55 molecule;S100 calcium binding protein A7;olfactomedin 4; CD59 molecule;polymeric immunoglobulin receptor;beta-1,4-galactosyltransferase 1; myeloperoxidase;complement C3;chitinase 1
R-HSA-168256	Immune System	23	2246	1.43221e-07	5.44238e-06	P03973;P04217;P13987;P13796;P15941;P00738;P08174;P02748;P31151;Q6UX06;P01833;P15291;P02679;P05164;P02675;P00751;P01772;P01860;P01024;P04003;P10909;P07357;Q13231	secretory leukocyte peptidase inhibitor;alpha-1-B glycoprotein; CD59 molecule;haptoglobinlymphocyte cytosolic protein 1;P15941;haptoglobin;CD55 molecule;complement C9;S100 calcium binding protein A7;olfactomedin 4;polymeric immunoglobulin receptor;beta-1,4-galactosyltransferase 1; fibrinogen gamma chain cytosolic protein 1; myeloperoxidase;fibrinogen beta chain;complement factor B;Immunoglobulin …
R-HSA-76002	Platelet activation, signaling and aggregation	9	265	2.74472e-07	9.05757e-06	P01042;P00747;P04217;P21926;P02679;P02787;P02675;P01023;P10909	kininogen 1;plasminogen;alpha-1-B glycoprotein;CD9 molecule; fibrinogen gamma chain cytosolic protein 1;transferrin;fibrinogen beta chain;alpha-2-macroglobulin;clusterin
R-HSA-166665	Terminal pathway of complement	3	8	3.31638e-06	9.94913e-05	P02748;P10909;P07357	complement C9;clusterin;complement C8 alpha chain
R-HSA-381426	Regulation of Insulin-like Growth Factor (IGF) transport and uptake by Insulin-like Growth Factor Binding Proteins (IGFBPs)	6	124	4.54356e-06	0.000122676	P01042;P00747;P02679;P02787;Q08431;P01024	kininogen 1;plasminogen; fibrinogen gamma chain cytosolic protein 1;transferrin; milk fat globule EGF and factor V/VIII domain containing;complement C3
R-HSA-140877	Formation of Fibrin Clot (Clotting Cascade)	4	39	1.12017e-05	0.000268842	P01042;P02679;P02675;P01023	kininogen 1; fibrinogen gamma chain cytosolic protein 1;fibrinogen beta chain;alpha-2-macroglobulin
R-HSA-109582	Hemostasis	11	726	2.77232e-05	0.00060991	P01042;P00747;P04217;P21926;P02679;P01876;P02787;P02675;P01772;P01023;P10909	kininogen 1;plasminogen;alpha-1-B glycoprotein;CD9 molecule; fibrinogen gamma chain cytosolic protein 1;Immunoglobulin heavy constant alpha 1;transferrin;fibrinogen beta chain;Immunoglobulin heavy variable 3-33;alpha-2-macroglobulin;clusterin
R-HSA-8957275	Post-translational protein phosphorylation	5	107	3.5899e-05	0.00071798	P01042;P02679;P02787;Q08431;P01024	kininogen 1; fibrinogen gamma chain cytosolic protein 1;transferrin; milk fat globule EGF and factor V/VIII domain containing;complement C3
R-HSA-173736	Alternative complement activation	2	5	0.000147436	0.00280128	P00751;P01024	complement factor B;complement C3
R-HSA-174577	Activation of C3 and C5	2	7	0.000287698	0.00517857	P00751;P01024	complement factor B;complement C3
R-HSA-166663	Initial triggering of complement	4	111	0.000613463	0.00981541	P00751;P01860;P01772;P01024	complement factor B;Immunoglobulin heavy constant gamma 3;Immunoglobulin heavy variable 3-33;complement C3
R-HSA-372708	p130Cas linkage to MAPK signaling for integrins	2	15	0.00129791	0.0168729	P02679;P02675	fibrinogen gamma chain cytosolic protein 1;fibrinogen beta chain
R-HSA-354194	GRB2:SOS provides linkage to MAPK signaling for Integrins	2	15	0.00129791	0.0168729	P02679;P02675	fibrinogen gamma chain cytosolic protein 1;fibrinogen beta chain
R-HSA-5686938	Regulation of TLR by endogenous ligand	2	19	0.00206413	0.0247696	P02679;P02675	fibrinogen gamma chain cytosolic protein 1;fibrinogen beta chain
R-HSA-140875	Common Pathway of Fibrin Clot Formation	2	22	0.00274917	0.0329798	P02679;P02675	fibrinogen gamma chain cytosolic protein 1;fibrinogen beta chain
R-HSA-140837	Intrinsic Pathway of Fibrin Clot Formation	2	23	0.00299816	0.0329798	P01042;P01023	kininogen 1;alpha-2-macroglobulin
R-HSA-4793953	Defective B4GALT1 causes B4GALT1-CDG (CDG-2d)	1	1	0.00349146	0.0380605	P15291	beta-1,4-galactosyltransferase 1
R-HSA-1187000	Fertilization	2	26	0.00380605	0.0380605	P21926;P15291	CD9 molecule;beta-1,4-galactosyltransferase 1
R-HSA-1474244	Extracellular matrix organization	5	301	0.00385765	0.0385765	P00747;P02679;Q12805;P02675;P01023	plasminogen; fibrinogen gamma chain cytosolic protein 1;EGF containing fibulin extracellular matrix protein 1;fibrinogen beta chain;alpha-2-macroglobulin
R-HSA-354192	Integrin signaling	2	28	0.00439472	0.0395525	P02679;P02675	fibrinogen gamma chain cytosolic protein 1;fibrinogen beta chain
